# Supplementary material for: Analysis of genetic diversity and population structure of Moroccan date palm (Phoenix dactylifera L.) using SSR and DAMD molecular markers
Source: J Genet Eng Biotechnol. 2023 May 23;21:66. doi: 10.1186/s43141-023-00516-7 (PMC10203086; doi:10.1186/s43141-023-00516-7)
Supplement: Supplementary file 1 — Additional file 1: Table S1. Latitude and longitude of collected accessions. [file 43141_2023_516_MOESM1_ESM.xlsx]

## Sheet: Feuil1
							Table : Latitude and longitude of collected accessions
	Populations	Samples	Geographic positions		Populations	Samples	Geographic positions		Populations	Samples	Geographic positions		Populations	Samples	Geographic positions
			x_cg	y_cg			x_cg	y_cg			x_cg	y_cg			x_cg	y_cg
	Zagora	1	005° 50.766' W	30° 18.694' N	Tinghir	1	005°34'5.20"W	31°32'8.20"N	Tata	1	7° 56' 52.765" W	29° 38' 57.226" N	Goulmima	1	4°58'48.592"W	31°43'1.147"N
		2	005° 50.796" W	30° 18.814' N		2	005°34'5.48"W	31°32'8.36''N		2	8° 24' 55.959" W	29° 39' 58.605" N		2	4° 58' 47.612"W	31° 42' 59.618"N
		3	005° 50.768" W	30° 18.697' N		3	005°34'5.20"W	31°32'8.85"N		3	7° 58' 44.205" W	29° 40' 39.743" N		3	4° 58' 48.336"W	31° 42' 59.199"N
		4	005° 50.780" W	30° 18.807' N		4	005°34'4.94"W	31°32'9.18"N		4	7° 55' 48.507" W	29° 38' 25.767" N		4	4° 58' 48.717"W	31° 42' 58.940"N
		5	005° 50.768" W	30° 18.696' N		5	005°34'8.82"W	31°33'7.07"N		5	7° 58' 47.940" W	29° 40' 40.287" N		5	4° 58' 46.811"W	31° 43' 0.265"N
		6	005° 50.780" W	30° 18.811' N		6	005°34'8.82"W	31°33'6.53"N		6	7° 56' 52.826" W	29° 38' 58.168" N		6	4° 56' 17.736"W	31° 40' 40.379"N
		7	005° 50.704" W	30° 18.803' N		7	005°34'9.62"W	31°33'3.43"N		7	7° 58' 59.477" W	29° 40' 56.311" N		7	4° 56' 52.152"W	31° 40' 51.352"N
		8	005° 50.705" W	30° 18.819' N		8	5° 33' 42.451" W	31° 32' 46.484" N		8	7° 56' 53.981" W	29° 38' 58.243" N		8	4° 59' 4.331"W	31° 43' 14.318"N
		9	005° 50.709" W	30° 18.807' N		9	5° 33' 44.467" W	31° 32' 47.971" N		9	8° 0' 4.689" W	29° 40' 24.877" N		9	4° 56' 23.053"W	31° 40' 32.542"N
		10	005° 50.780" W	30° 18.807' N		10	5° 33' 43.047" W	31° 32' 46.977" N		10	7° 58' 45.950" W	29° 40' 39.611" N		10	4° 56' 19.514"W	31° 40' 48.827"N
		11	005° 50.778" W	30° 18.701' N		11	5° 33' 43.460" W	31° 32' 36.165" N		11	8° 0' 5.637" W	29° 40' 27.003" N		11	4° 56' 49.591"W	31° 40' 54.881"N
		12	005° 50.710" W	30° 18.805' N		12	5° 33' 43.427" W	31° 32' 47.476" N		12	7° 55' 50.620" W	29° 38' 25.466" N		12	4° 59' 3.941"W	31° 43' 24.641"N
		13	005° 50.628" W	30° 19.155' N		13	5° 33' 41.804" W	31° 32' 45.050" N		13	7° 58' 46.797" W	29° 40' 30.528" N		13	4° 56' 53.200"W	31° 40' 54.375"N
		14	005° 50.831" W	30° 18.730' N		14	5° 33' 42.668" W	31° 32' 36.472" N		14	7° 56' 57.862" W	29° 38' 57.226" N		14	4° 56' 54.381"W	31° 40' 53.535"N
		15	005° 50.857" W	30° 18.768' N		15	5° 33' 43.301" W	31° 32' 42.454" N		15	7° 56' 57.582" W	29° 38' 57.946" N		15	4° 56' 20.428"W	31° 40' 33.604"N
		16	005° 50.729" W	30° 18.833' N		16	5° 33' 41.093" W	31° 32' 41.980" N		16	7° 58' 49.990" W	29° 40' 43.335" N		16	4° 56' 27.684"W	31° 40' 40.157"N
		17	005° 50.726" W	30° 18.922' N		17	5° 33' 41.070" W	31° 32' 46.015" N		17	8° 0' 5.318" W	29° 40' 26.164" N		17	4° 59' 1.017"W	31° 43' 16.320"N
		18	005° 50.697" W	30° 18.844' N		18	5° 33' 39.816" W	31° 32' 42.238" N		18	7° 58' 44.488" W	29° 40' 40.647" N		18	4° 56' 24.843"W	31° 40' 31.478"N
		19	005° 50.740" W	30° 18.942' N		19	5° 33' 43.816" W	31° 32' 35.960" N		19	8° 0' 6.312" W	29° 40' 25.755" N		19	4° 56' 17.538"W	31° 40' 41.807"N
		20	005° 50.844" W	30° 18.763' N		20	5° 33' 44.023" W	31° 32' 43.495" N		20	7° 55' 48.680" W	29° 38' 28.233" N		20	4° 59' 2.955"W	31° 43' 16.294"N
		21	005° 50.721" W	30° 18.847' N		21	5° 33' 43.709" W	31° 32' 43.905" N		21	7° 55' 45.142" W	29° 38' 25.083" N		21	4° 56' 22.824"W	31° 40' 32.866"N
		22	005° 50.824" W	30° 18.722' N		22	5° 33' 45.426" W	31° 32' 35.283" N		22	7° 58' 46.314" W	29° 40' 39.279" N		22	4° 56' 21.271"W	31° 40' 46.853"N
		23	005° 50.822" W	30° 18.720' N		23	5° 33' 43.373" W	31° 32' 36.315" N		23	7° 58' 44.187" W	29° 40' 39.061" N		23	4° 56' 49.671"W	31° 40' 53.940"N
		24	005° 50.744" W	30° 18.951' N		24	5° 33' 43.831" W	31° 32' 44.145" N		24	8° 0' 5.214" W	29° 40' 27.921" N		24	4° 56' 23.090"W	31° 40' 47.445"N
		25	005° 50.711" W	30° 19.003' N		25	5° 33' 50.66" W	31° 32' 57.87" N		25	7° 58' 49.409" W	29° 40' 43.898" N		25	4° 56' 23.363"W	31° 40' 31.472"N
		26	005° 50.845" W	30° 18.769' N		26	5° 33' 49.52" W	31° 32' 56.70" N		26	7° 58' 50.116" W	29° 40' 43.885" N		26	4° 56' 55.562"W	31° 40' 52.793"N
		27	005° 50.711" W	30° 18.625' N						27	7° 58' 43.367" W	28° 46' 17.978" N		27	4° 56' 23.928"W	31° 40' 32.156"N
		28	005° 50.845" W	30° 18.763' N	Errachidia	1	004°05'9.67"W	31°43'0.52''N		28	7° 55' 47.021" W	29° 38' 25.860" N		28	4° 56' 52.134" W	31° 40' 54.988"N
		29	005° 50.726' W	30° 18.925' N		2	004°05'9.67"W	31°43'0.49"N		29	7° 55' 46.123" W	29° 38' 25.617" N		29	4° 58' 50.353"W	31° 42' 58.199"N
		30	005° 50.753' W	30° 18.941' N		3	004°06'0.17"W	31°43'0.31"N		30	8° 0' 6.062" W	29° 40' 26.150" N		30	4° 58' 53.324"W	31° 43' 4.638"N
		31	005° 50.725' W	30° 18.868' N		4	004°06'0.27"W	31°43'0.28"N		31	7° 58' 59.064" W	29° 40' 57.619" N		31	4° 58' 49.160"W	31° 43' 1.474"N
		32	005° 50.736' W	30° 18.857' N		5	004°06'0.17"W	31°43'0.01"N		32	8° 0' 5.659" W	29° 40' 24.988" N		32	4° 56' 23.324"W	31° 40' 46.342"N
		33	005° 50.718" W	30° 18.850' N		6	004°06'0.07"W	31°42'9.99"N		33	7° 56' 57.040" W	29° 38' 58.574" N		33	4° 58' 54.454"W	31° 42' 58.505"N
		34	005° 50.816" W	30° 18.721' N		7	004°06'0.17"W	31°42'9.82"N		34	7° 56' 55.174" W	29° 38' 58.350" N		34	4° 56' 12.976"W	31° 40' 28.543"N
		35	005° 50.728" W	30° 18.868' N		8	004°06'0.34"W	31°42'9.82"N		35	7° 55' 50.393" W	29° 38' 28.298" N		35	4° 59' 3.719"W	31° 43' 15.225"N
		36	005° 50.756' W	30° 18.946' N		9	004°06'0.81"W	31°43'0.06"N		36	7° 58' 49.166" W	29° 40' 44.586" N		36	4° 56' 56.659"W	31° 40' 46.044"N
		37	005° 50.745" W	30° 18.944' N		10	004°04'0.87"W	31°43'0.18"N		37	7° 56' 57.369" W	29° 38' 58.340" N		37	4° 59' 4.183"W	31° 43' 21.590"N
		38	005° 50.735" W	30° 18.858' N		11	004°06'0.93"W	31°43'0.27"N		38	7° 55' 52.041" W	29° 38' 27.226" N		38	4° 59' 3.792"W	31° 43' 16.037"N
		39	005° 50.724" W	30° 18.924' N		12	004°06'1.10"W	31°43'0.43"N		39	7° 54' 49.761" W	29° 0' 31.999" N		39	4° 58' 54.087"W	31° 43' 3.764"N
		40	005° 50.713" W	30° 18.849' N		13	004°08'0.47"W	31°42'6.32"N		40	8° 0' 4.977" W	29° 40' 24.514" N		40	4° 59' 3.075"W	31° 43' 14.833"N
		41	005° 50. 771' W	30° 18. 991' N		14	004°08'0.90"W	31°42'6.21"N		41	7° 55' 44.581" W	29° 38' 24.964" N		41	4° 58' 47.866"W	31° 43' 2.119" N
		42	005° 50. 766' W	30° 18. 987'N		15	004°08'2.28"W	31°42'5.80"N		42	8° 0' 4.741" W	29° 40' 25.461" N		42	4° 56' 17.380"W	31° 40' 43.040" N
		43	005° 50. 648' W	30° 18. 884' N		16	004°08'2.06"W	31°42'5.78"N		43	7° 58' 44.754" W	29° 40' 40.869" N		43	4° 56' 59.023"W	31° 40' 51.669"N
		44	005° 50. 647' W	30° 18. 880'N		17	004°11'9.09"W	31°44'0.72"N		44	7° 58' 46.516" W	29° 40' 39.893" N		44	4° 58' 52.109"W	31° 43' 4.536"N
		45	005° 50. 650' W	30° 18. 876'N		18	004°11'9.29"W	31°44'0.76"N		45	8° 0' 8.009" W	29° 40' 29.524" N		45	4° 56' 58.565"W	31° 40' 52.155"N
		46	005° 50. 660'W	30° 18. 872'N		19	004°12'0.06"W	31°44'1.03"N		46	7° 58' 48.695" W	29° 40' 45.082" N		46	4° 56' 17.222"W	31° 40' 44.306"N
		47	005° 50. 663'W	30° 18. 869'N		20	004°12'0.03"W	31°44'0.98"N		47	7° 58' 46.174" W	29° 40' 42.532" N		47	4° 56' 17.586"W	31° 40' 47.391"N
		48	005° 50. 662'W	30° 18. 868'N		21	004°11'9.88"W	31°44'1.01"N		48	7° 58' 47.134" W	29° 40' 43.715" N		48	4° 56' 54.861"W	31° 40' 48.829"N
		49	005° 50. 670'W	30° 18. 861'N		22	004°14'6.45"W	31°47'4.90"N		49	7° 58' 50.345" W	29° 40' 42.645" N		49	4° 56' 24.843"W	31° 40' 31.478"N
		50	005° 50. 670'W	30° 18. 852'N		23	004°14'8.17"W	31°47'4.73"N		50	8° 0' 5.369" W	29° 40' 27.018" N		50	4° 56' 30.100"W	31° 40' 35.426"N
		51	5° 33' 59.787" W	30° 1' 1.949" N		24	004°15'7.97"W	31°48'3.24"N		51	8° 0' 5.190" W	29° 40' 26.982" N		51	4° 56' 58.831"W	31° 40' 52.026"N
		52	5° 34' 19.306" W	30° 11' 10.623" N		25	004°15'7.97"W	31°48'3.24"N		52	8° 0' 5.183" W	29° 40' 27.454" N		52	4° 56' 28.993"W	31° 40' 43.895"N
		53	5° 34' 14.473" W	30° 11' 4.977" N		26	004°17'5.87"W	31°21'1.26"N						53	4° 56' 17.300"W	31° 40' 43.851"N
		54	5° 33' 58.103" W	30° 10' 47.390" N		27	004°17'7.63"W	31°21'0.24"N						54	4° 59' 4.560"W	31° 43' 22.208"N
		55	5° 34' 28.020" W	29° 59' 57.335" N		28	004°18'0.35"W	31°21'1.10"N						55	4° 56' 57.766"W	31° 40' 52.379"N
		56	5° 34' 49.536" W	29° 56' 49.373" N		29	004°18'1.59"W	31°21'1.05"N
		57	5° 34' 10.598" W	30° 0' 53.164" N		30	004°18'3.67"W	31°21'1.26"N
		58	5° 34' 10.853" W	30° 0' 52.959" N		31	004°19'5.45"W	31°20'9.03"N
		59	5° 34' 27.984" W	29° 59' 57.533" N		32	004°19'5.23"W	31°20'8.84"N
		60	5° 34' 50.028" W	29° 56' 45.077" N		33	004°19'5.11"W	31°20'7.78"N
		61	5° 34' 27.798" W	29° 59' 57.071" N		34	004°19'0.04"W	31°20'9.13"N
		62	5° 34' 28.272" W	29° 59' 57.761" N		35	004°17'6.95"W	31°20'4.45"N
		63	5° 33' 58.368" W	30° 1' 2.016" N		36	004°17'1.42"W	31°15'2.87"N
		64	5° 34' 14.252" W	30° 11' 6.894" N
		65	5° 34' 50.526" W	29° 56' 45.407" N
		66	5° 34' 27.630" W	29° 59' 56.699" N
		67	5° 34' 14.251" W	30° 11' 6.829" N
		68	5° 34' 49.920" W	29° 56' 45.521" N
		69	5° 34' 27.672" W	29° 59' 57.008" N
		70	5° 34' 50.382" W	29° 56' 45.743" N
		71	5° 34' 50.658" W	29° 56' 45.587" N
		72	5° 34' 49.980" W	29° 56' 45.299" N
		73	5° 34' 50.412" W	29° 56' 47.165" N
		74	5° 34' 52.572" W	29° 56' 50.687" N
		75	5° 33' 59.426" W	29° 59' 57.018" N
		76	5° 33' 59.566" W	30° 1' 3.736" N
		77	5° 33' 59.566" W	30° 1' 3.736" N
		78	5° 34' 12.089" W	30° 11' 10.633" N
		79	5° 34' 14.065" W	30° 11' 6.894" N
		80	5° 34' 55.782" W	29° 57' 2.843" N
		81	5° 35' 1.78" W	29° 57' 11.45" N
		82	5° 49' 53.352" W	30° 19' 14.875" N
		83	5° 49' 55.407" W	30° 19' 13.796" N
		84	5° 49' 55.159" W	30° 19' 17.273" N
		85	5° 49' 55.760" W	30° 19' 17.661" N
		86	5° 49' 53.543" W	30° 19' 15.914" N
		87	5° 49' 53.281" W	30° 19' 15.947" N
		88	5° 49' 53.914" W	30° 19' 15.003" N
		89	5° 49' 56.947" W	30° 19' 14.928" N
		90	5° 49' 56.121" W	30° 19' 14.509" N
		91	5° 49' 52.905" W	30° 19' 15.396" N
		92	5° 49' 54.068" W	30° 19' 15.977" N
		93	5° 49' 54.918" W	30° 19' 13.473" N
		94	5° 49' 54.472" W	30° 19' 14.254" N
		95	5° 49' 56.609" W	30° 19' 14.669" N
		96	5° 49' 54.583" W	30° 19' 13.864" N
